# Supplementary material for: Production of 6-l-[18F]Fluoro-m-tyrosine in an Automated Synthesis Module for 11C-Labeling
Source: Molecules. 2021 Sep 13;26(18):5550. doi: 10.3390/molecules26185550 (PMC8468244; doi:10.3390/molecules26185550)
Supplement: Supplementary file 1 [file molecules-26-05550-s001.zip]

Archive with 1 entries (1 files):
- molecules-1349710-supplementary.pdf
